# Supplementary material for: Amino acid transporter SLC38A5 regulates developmental and pathological retinal angiogenesis
Source: eLife. 2022 Dec 1;11:e73105. doi: 10.7554/eLife.73105 (PMC9714971; doi:10.7554/eLife.73105)
Supplement: Figure 1—source data 1. [file elife-73105-fig1-data1.zip]

Archive with 22 entries (20 files):
- Figure 1-source data/
- __MACOSX/._Figure 1-source data
- Figure 1-source data/Revised_Figure 1 source data.xlsx
- __MACOSX/Figure 1-source data/._Revised_Figure 1 source data.xlsx
- Figure 1-source data/Fig 1E/
- __MACOSX/Figure 1-source data/._Fig 1E
- Figure 1-source data/Fig 1E/Fig1E WT and Lrp5 KO-SLC38A5-labeled.tif
- __MACOSX/Figure 1-source data/Fig 1E/._Fig1E WT and Lrp5 KO-SLC38A5-labeled.tif
- Figure 1-source data/Fig 1E/Fig1E WT and Lrp5 KO-GAPDH.tif
- __MACOSX/Figure 1-source data/Fig 1E/._Fig1E WT and Lrp5 KO-GAPDH.tif
- Figure 1-source data/Fig 1E/Fig1E WT and Lrp5 KO-GAPDH-labeled.tif
- __MACOSX/Figure 1-source data/Fig 1E/._Fig1E WT and Lrp5 KO-GAPDH-labeled.tif
- Figure 1-source data/Fig 1E/Fig1E Ndp WT and Ndp KO-GAPDH-labeled.tif
- __MACOSX/Figure 1-source data/Fig 1E/._Fig1E Ndp WT and Ndp KO-GAPDH-labeled.tif
- Figure 1-source data/Fig 1E/Fig1E Ndp WT and Ndp KO-SLC38A5-labeled.tif
- __MACOSX/Figure 1-source data/Fig 1E/._Fig1E Ndp WT and Ndp KO-SLC38A5-labeled.tif
- Figure 1-source data/Fig 1E/Fig1E Ndp WT and Ndp KO-SLC38A5.tif
- __MACOSX/Figure 1-source data/Fig 1E/._Fig1E Ndp WT and Ndp KO-SLC38A5.tif
- Figure 1-source data/Fig 1E/Fig1E WT and Lrp5 KO-SLC38A5.tif
- __MACOSX/Figure 1-source data/Fig 1E/._Fig1E WT and Lrp5 KO-SLC38A5.tif
- Figure 1-source data/Fig 1E/Fig1E Ndp WT and Ndp KO-GAPDH.tif
- __MACOSX/Figure 1-source data/Fig 1E/._Fig1E Ndp WT and Ndp KO-GAPDH.tif
