# Supplementary material for: Amino acid transporter SLC38A5 regulates developmental and pathological retinal angiogenesis
Source: eLife. 2022 Dec 1;11:e73105. doi: 10.7554/eLife.73105 (PMC9714971; doi:10.7554/eLife.73105)
Supplement: Figure 1—source data 1. [file elife-73105-fig1-data1.zip › Figure 1-source data/Revised_Figure 1 source data.xlsx]

## Sheet: Fig 1A
	Group	WT P5	Lrp5-/- P5	WT P8	Lrp5-/- P8	WT P12	Lrp5-/- P12	WT P17	Lrp5-/- P17
		0.9	0.107092	1.72	0.0723001	1.38007	0.0880371	1.13784	0.368692
	Relative mRNA/18S	1	0.0377837	1.66	0.100103	1.73448	0.0734743	2.07703	0.19548
		1.12	0.0598837	1.78	0.0945631	1.68429	0.321224	1.63066	0.287316

## Sheet: Fig 1B
	Group	Ndpy/+ P5	Ndpy/- P5	Ndpy/+ P8	Ndpy/- P8	Ndpy/+ P12	Ndpy/- P12	Ndpy/+ P17	Ndpy/- P17
		0.458325	0.212025	0.893241	0.0706995	0.871445	0.129711	2.3176	0.0809734
	Relative mRNA/18S	1.01478	0.328916	1.88637	0.0699675	2.03625	0.159053	3.19556	0.198074
		0.448885	0.353243	2.05977	0.0587084	2.19939	0.268275	2.87851	0.161947

## Sheet: Fig 1C
	Group	Whole retina	Vessel
		0.725746	35.9643
	Relative mRNA/18S	1.32479	49.337
		1.04008	46.8034

## Sheet: Fig 1D
	Group	WT	Lrp5-/-	Ndpy/+	Ndpy/-
		0.824323	0.0996848	1.09551	0.0240449
	Relative mRNA/18S	1.13083	0.0415236	0.857354	0.0141293
		1.07276	0.044702	1.06469	0.010616

## Sheet: Fig 1F
				SLC38A5/GAPDH	Average	SEM	unpaired t-test
	1	WT	1	0.773921	0.888531	0.167698	0.0289587
			2	0.836688
			3	1.05498
	2	Lrp5-/-	4	0.615622	0.51721	0.158244
			5	0.377715
			6	0.558293
				SLC38A5/GAPDH	Average	SEM	unpaired t-test
	1	Ndpy/+	1	0.737613	1	0.2954	0.0174286
			2	1.09977
			3	1.30611
			4	0.856505
	2	Ndpy/-	5	0.632409	0.544245	0.14991
			6	0.658632
			7	0.468122
			8	0.417817
