# Supplementary material for: Amino acid transporter SLC38A5 regulates developmental and pathological retinal angiogenesis
Source: eLife. 2022 Dec 1;11:e73105. doi: 10.7554/eLife.73105 (PMC9714971; doi:10.7554/eLife.73105)
Supplement: Figure 2—source data 1. [file elife-73105-fig2-data1.zip]

Archive with 40 entries (37 files):
- Figure 2-source data/
- __MACOSX/._Figure 2-source data
- Figure 2-source data/Fig 2B/
- __MACOSX/Figure 2-source data/._Fig 2B
- Figure 2-source data/Fig 2C/
- __MACOSX/Figure 2-source data/._Fig 2C
- Figure 2-source data/Figure 2 source data.xlsx
- __MACOSX/Figure 2-source data/._Figure 2 source data.xlsx
- Figure 2-source data/Fig 2B/Fig2B WB-SLC38A5.tif
- __MACOSX/Figure 2-source data/Fig 2B/._Fig2B WB-SLC38A5.tif
- Figure 2-source data/Fig 2B/Fig2B WB-n-p-b-catenin.tif
- __MACOSX/Figure 2-source data/Fig 2B/._Fig2B WB-n-p-b-catenin.tif
- Figure 2-source data/Fig 2B/Fig2B WB-GAPDH-labeled.tif
- __MACOSX/Figure 2-source data/Fig 2B/._Fig2B WB-GAPDH-labeled.tif
- Figure 2-source data/Fig 2B/Fig2B WB-b-catenin-labeled.tif
- __MACOSX/Figure 2-source data/Fig 2B/._Fig2B WB-b-catenin-labeled.tif
- Figure 2-source data/Fig 2B/Fig2B WB-GAPDH.tif
- __MACOSX/Figure 2-source data/Fig 2B/._Fig2B WB-GAPDH.tif
- Figure 2-source data/Fig 2B/Fig2B WB-SLC38A5-labeled.tif
- __MACOSX/Figure 2-source data/Fig 2B/._Fig2B WB-SLC38A5-labeled.tif
- Figure 2-source data/Fig 2B/Fig2B WB-b-catenin.tif
- __MACOSX/Figure 2-source data/Fig 2B/._Fig2B WB-b-catenin.tif
- Figure 2-source data/Fig 2B/Fig2B WB-n-p-b-catenin-labeled.tif
- __MACOSX/Figure 2-source data/Fig 2B/._Fig2B WB-n-p-b-catenin-labeled.tif
- Figure 2-source data/Fig 2C/Fig2C_WB_SLC38A5.tif
- __MACOSX/Figure 2-source data/Fig 2C/._Fig2C_WB_SLC38A5.tif
- Figure 2-source data/Fig 2C/Fig2C_WB_b-catenin.tif
- __MACOSX/Figure 2-source data/Fig 2C/._Fig2C_WB_b-catenin.tif
- Figure 2-source data/Fig 2C/Fig2C_WB_SLC38A5-labeled.tif
- __MACOSX/Figure 2-source data/Fig 2C/._Fig2C_WB_SLC38A5-labeled.tif
- Figure 2-source data/Fig 2C/Fig2C_WB_n-p-b-catenin-labeled.tif
- __MACOSX/Figure 2-source data/Fig 2C/._Fig2C_WB_n-p-b-catenin-labeled.tif
- Figure 2-source data/Fig 2C/Fig2C_WB_b-catenin-labeled.tif
- __MACOSX/Figure 2-source data/Fig 2C/._Fig2C_WB_b-catenin-labeled.tif
- Figure 2-source data/Fig 2C/Fig2C_WB_GAPDH.tif
- __MACOSX/Figure 2-source data/Fig 2C/._Fig2C_WB_GAPDH.tif
- Figure 2-source data/Fig 2C/Fig2C_WB_GAPDH-labeled.tif
- __MACOSX/Figure 2-source data/Fig 2C/._Fig2C_WB_GAPDH-labeled.tif
- Figure 2-source data/Fig 2C/Fig2C_WB_n-p-b-catenin.tif
- __MACOSX/Figure 2-source data/Fig 2C/._Fig2C_WB_n-p-b-catenin.tif
