# Supplementary material for: Amino acid transporter SLC38A5 regulates developmental and pathological retinal angiogenesis
Source: eLife. 2022 Dec 1;11:e73105. doi: 10.7554/eLife.73105 (PMC9714971; doi:10.7554/eLife.73105)
Supplement: Figure 2—source data 1. [file elife-73105-fig2-data1.zip › Figure 2-source data/Figure 2 source data.xlsx]

## Sheet: Fig 2A
	Group	Ctrl	Norrin+Vehicle	Norrin+XAV939
		0.801831	1.86441	1.13156
	Relative Slc38a5 mRNA/18S	0.950683	2.20551	0.897948
		1.31184	1.53087	1.00564
		0.799274	1.61071	0.449364
		0.834958	1.48016	0.761556
		0.822759	1.17577	0.853152
	Group	Ctrl	Wnt3a-CM+Vehicle	Wnt3a-CM+XAV939
		1.11517	5.12708	1.6436
	Relative Slc38a5 mRNA/18S	1.86583	4.07591	1.80251
		0.480606	3.49607	2.71126

## Sheet: Fig 2B
	Group	Ctrl	Norrin+Vehicle	Norrin+XAV939
		1.08725	1.80928	0.715197
	Relative Slc38a5/GAPDH protein levels	0.981626	1.63267	0.496619
		0.931124	1.68042	0.620428
	Group	Ctrl	Norrin+Vehicle	Norrin+XAV939
		0.938286	1.94661	0.581381
	Relative n-p-b-catenin/GAPDH protein levels	1.05889	1.63259	0.298226
		1.00282	1.77101	0.565717

## Sheet: Fig 2C
	Group	Ctrl	Wnt3a-CM+Vehicle	Wnt3a-CM+XAV939
		1.09708	8.20992	6.32648
	Relative Slc38a5/GAPDH protein levels	0.762665	9.5259	5.49074
		1.14026	14.7801	5.01783
	Group	Ctrl	Wnt3a-CM+Vehicle	Wnt3a-CM+XAV939
		1.65418	2.23036	1.0301
	Relative n-p-b-catenin/GAPDH protein levels	0.624256	3.12401	0.699754
		0.721566	3.48816	1.65237

## Sheet: Fig 2D
	Group	Flag-ctrl						Flag-CTNNb1
	P1	0.231191	1.02493	1.37544	1.37474	1.18933	0.804376	2.95248	4.81013	2.92145	2.7946	2.56422	2.02621
	P2	0.5858	0.83194	0.894089	1.00628	1.3097	1.3722	2.04357	2.64541	1.98521	2.5889	2.12089	1.64433
	P3	0.5817	1.18355	1.14815	0.737632	1.21058	1.13838	2.09186	1.12195	3.21804	1.56729	2.1939	1.25855
