# Supplementary material for: Amino acid transporter SLC38A5 regulates developmental and pathological retinal angiogenesis
Source: eLife. 2022 Dec 1;11:e73105. doi: 10.7554/eLife.73105 (PMC9714971; doi:10.7554/eLife.73105)
Supplement: Figure 3—source data 1. [file elife-73105-fig3-data1.zip › Figure 3-source data/Figure 3 source data.xlsx]

## Sheet: Fig 3A
	Group	si-Ctrl	si-slc38a5
		1.04906	0.165022
	Relative Slc38a5 mRNA/18S	1.08871	0.242774
		0.875564	0.340004

## Sheet: Fig 3B
	Group	si-Ctrl	si-slc38a5
		1.03568	0.683343
	Relative Slc38a5/GAPDH protein levels	0.984966	0.405287
		1.10163	0.0934641

## Sheet: Fig 3C
	Group	si-Ctrl	si-slc38a5
		0.967131	0.893206
		1.0789	0.530523
		0.999273	0.892693
	P7 Relative vascularized area	1.11311	0.773099
		0.988747	1.07534
		1.12338	1.11324
		1.0277	0.533543
		0.896424	0.877692
		0.805337	0.28102

## Sheet: Fig 3D
	Group	si-Ctrl	si-slc38a5
		1.18246	0.341361
		0.540377	0.463658
		1.50658	0.447328
	P10 Relative vascularized area	1.60178	1.03451
		0.73929	0.819796
		0.946833	0.840217
		1.59233	1.3535
		1.00024	0.168984
		0.637983	0
		0.313974	0.167997
		0.938158	0.807919

## Sheet: Fig 3E
	Group	WT	Slc38a5-/-
		1.03184	0.79335
		1.05344	0.697716
		1.04726	0.573335
		1.06719	0.696273
		1.12112	0.882038
		1.09153	0.87919
	P5 Relative vascularized area	0.84398	1.13601
		0.795478	1.00835
		0.906186
		0.979496
		1.03722
		1.02526
		0.933201
		1.1102
		0.969253
		0.987344

## Sheet: Fig 3F
	Group	WT	Slc38a5-/-
		1.00348	0.896144
		1.22129	0.999951
		0.910979	1.00616
		1.02076	0.885867
		1.06339	0.973399
		0.864515	0.918772
	P10 Relative vascularized area	1.05796	0.761697
		0.959193	0.80516
		0.958755	0.969748
		0.939679	0.937061
		0.976276	0.835116
		1.02372	0.77288
		1.02265
		1.1197
		0.947078
		0.910579
