# Supplementary material for: Amino acid transporter SLC38A5 regulates developmental and pathological retinal angiogenesis
Source: eLife. 2022 Dec 1;11:e73105. doi: 10.7554/eLife.73105 (PMC9714971; doi:10.7554/eLife.73105)
Supplement: Figure 4—source data 1. [file elife-73105-fig4-data1.zip]

Archive with 14 entries (12 files):
- Figure 4-source data/
- __MACOSX/._Figure 4-source data
- Figure 4-source data/Fig 4C/
- __MACOSX/Figure 4-source data/._Fig 4C
- Figure 4-source data/Figure 4 source data.xlsx
- __MACOSX/Figure 4-source data/._Figure 4 source data.xlsx
- Figure 4-source data/Fig 4C/Fig4C_WB_b-actin.tif
- __MACOSX/Figure 4-source data/Fig 4C/._Fig4C_WB_b-actin.tif
- Figure 4-source data/Fig 4C/Fig4C_WB_Slc38a5.tif
- __MACOSX/Figure 4-source data/Fig 4C/._Fig4C_WB_Slc38a5.tif
- Figure 4-source data/Fig 4C/Fig4C_WB_Slc38a5-labeled.tif
- __MACOSX/Figure 4-source data/Fig 4C/._Fig4C_WB_Slc38a5-labeled.tif
- Figure 4-source data/Fig 4C/Fig4C_WB_b-actin-labeled.tif
- __MACOSX/Figure 4-source data/Fig 4C/._Fig4C_WB_b-actin-labeled.tif
