# Supplementary material for: Amino acid transporter SLC38A5 regulates developmental and pathological retinal angiogenesis
Source: eLife. 2022 Dec 1;11:e73105. doi: 10.7554/eLife.73105 (PMC9714971; doi:10.7554/eLife.73105)
Supplement: Figure 5—source data 1. [file elife-73105-fig5-data1.zip]

Archive with 14 entries (12 files):
- Figure 5-source data/
- __MACOSX/._Figure 5-source data
- Figure 5-source data/Figure 5 source data.xlsx
- __MACOSX/Figure 5-source data/._Figure 5 source data.xlsx
- Figure 5-source data/Fig 5B/
- __MACOSX/Figure 5-source data/._Fig 5B
- Figure 5-source data/Fig 5B/Fig5B_WB_Slc38a5.tif
- __MACOSX/Figure 5-source data/Fig 5B/._Fig5B_WB_Slc38a5.tif
- Figure 5-source data/Fig 5B/Fig5B_WB_Slc38a5-labeled.tif
- __MACOSX/Figure 5-source data/Fig 5B/._Fig5B_WB_Slc38a5-labeled.tif
- Figure 5-source data/Fig 5B/Fig5B_WB_GAPDH-labeled.tif
- __MACOSX/Figure 5-source data/Fig 5B/._Fig5B_WB_GAPDH-labeled.tif
- Figure 5-source data/Fig 5B/Fig5B_WB_GAPDH.tif
- __MACOSX/Figure 5-source data/Fig 5B/._Fig5B_WB_GAPDH.tif
