# Supplementary material for: Amino acid transporter SLC38A5 regulates developmental and pathological retinal angiogenesis
Source: eLife. 2022 Dec 1;11:e73105. doi: 10.7554/eLife.73105 (PMC9714971; doi:10.7554/eLife.73105)
Supplement: Figure 6—source data 1. [file elife-73105-fig6-data1.zip]

Archive with 4 entries (3 files):
- Figure 6-source data/
- __MACOSX/._Figure 6-source data
- Figure 6-source data/Figure 6 source data.xlsx
- __MACOSX/Figure 6-source data/._Figure 6 source data.xlsx
