# Supplementary material for: Amino acid transporter SLC38A5 regulates developmental and pathological retinal angiogenesis
Source: eLife. 2022 Dec 1;11:e73105. doi: 10.7554/eLife.73105 (PMC9714971; doi:10.7554/eLife.73105)
Supplement: Figure 7—source data 1. [file elife-73105-fig7-data1.zip]

Archive with 18 entries (16 files):
- Figure 7-source data/
- __MACOSX/._Figure 7-source data
- Figure 7-source data/Fig 7B/
- __MACOSX/Figure 7-source data/._Fig 7B
- Figure 7-source data/Figure 7 source data.xlsx
- __MACOSX/Figure 7-source data/._Figure 7 source data.xlsx
- Figure 7-source data/Fig 7B/Fig 7B_WB_b-Actin-labeled.tif
- __MACOSX/Figure 7-source data/Fig 7B/._Fig 7B_WB_b-Actin-labeled.tif
- Figure 7-source data/Fig 7B/Fig 7B_WB_b-Actin.tif
- __MACOSX/Figure 7-source data/Fig 7B/._Fig 7B_WB_b-Actin.tif
- Figure 7-source data/Fig 7B/Fig 7B_WB_VEGFR2-labeled.tif
- __MACOSX/Figure 7-source data/Fig 7B/._Fig 7B_WB_VEGFR2-labeled.tif
- Figure 7-source data/Fig 7B/Fig 7B_WB_VEGFR2.tif
- __MACOSX/Figure 7-source data/Fig 7B/._Fig 7B_WB_VEGFR2.tif
- Figure 7-source data/Fig 7B/Fig 7B_WB_VEGFR1.tif
- __MACOSX/Figure 7-source data/Fig 7B/._Fig 7B_WB_VEGFR1.tif
- Figure 7-source data/Fig 7B/Fig 7B_WB_VEGFR1-labeled.tif
- __MACOSX/Figure 7-source data/Fig 7B/._Fig 7B_WB_VEGFR1-labeled.tif
